# Supplementary material for: p38- and MK2-dependent signalling promotes stress-induced centriolar satellite remodelling via 14-3-3-dependent sequestration of CEP131/AZI1
Source: Nat Commun. 2015 Nov 30;6:10075. doi: 10.1038/ncomms10075 (PMC4674683; doi:10.1038/ncomms10075)
Supplement: Supplementary Data 1 — UV-, p38-, and MK2-regulated phosphorylation sites on centriolar satellite proteins. [file ncomms10075-s2.xlsx]

## Sheet: Sheet1
		Silac Ratios UV/Mock		Silac Ratios UV/Mock
		P38 screen		MK2 screeen
		no inhibitor	P38i	no inhibitor	MK2i	MK2 consensus
CEP131	S47	4.2	0.8	4.6	0.9	Yes
	S78	-	-	1.6	0.9	Yes
	S731	3.3	0.9	-	-	Yes
	S89	1.0	1.0	1.0	0.9	Yes
	S381	0.8	1.0	0.6	1.0	No
	S105	0.4	0.6	-	-	No
	S453	0.2	0.1	-	-	No
	S522	-	-	0.3	0.9	No
	S87	-	-	1.0	1.1	No
	S14	-	-	0.6	1.1	No
	S150	-	-	0.5	1.4	No
	S531	-	-	0.4	0.7	No
	S105	-	-	0.3	0.6	No
	S120	-	-	0.2	0.8	No
PCM1	S93	2.5	0.3	4.1	1.2	No
	S65	1.7	1.4	2.0	1.4	No
	S991	1.6	0.9	1.7	1.1	No
	S1373	1.4	1.2	-	-	No
	S1722	1.3	1.1	-	-	No
	S533	1.3	1.1	-	-	No
	S537	1.3	1.1	-	-	No
	S530	1.3	1.1	-	-	No
	S1757	1.3	1.0	-	-	No
	S1760	1.3	1.0	-	-	No
	S1263/S1264	1.0	0.7	-	-	No
	S1257	1.0	0.7	1.8	1.0	No
	S1260	1.0	0.7	1.1	0.8	No
	S1557	0.9	1.6	1.2	1.8	No
	S861	0.9	1.7	-	-	No
	S68	0.8	0.4	0.6	1.0	No
	S1494	0.8	0.7	-	-	No
	S1497	0.7	0.5	-	-	No
	S110	0.3	0.3	-	-	No
	S69	0.3	0.4	0.6	0.5	No
	S428	-	-	0.4	0.9	No
	S431	-	-	0.4	0.8	No
SSX2IP	S293	1.0	1.0	0.2	0.4	No
	S312	0.9	0.8	0.8	1.0	No
CCDc14	S551	0.7	0.2	0.6	0.6	No
DISC1	S33	-	-	1.0	1.1	No
C2CD3	T1873	8.3	6.5	-	-	No
	S2132	1.1	1.0	1.3	1.4	No
	S2131	1.0	1.1	-	-	No
	S466	0.8	1.5	-	-	No
	S1652	-	-	4.6	5.1	No
	S2350	-	-	2.6	0.7	No
OFD1	S629	0.8	1.0	1.1	1.0	No
	S623	0.8	1.2	0.7	1.0	No
	S646	0.6	0.9	-	-	No
	S663	-	-	1.1	1.0	No
Pericentrin	S2177	1.3	1.8	-	-	No
	S2352	-	-	2.3	1.7	No
	S1653	-	-	2.0	0.9	Yes
Ninein	S1937	2.7	1.2	-	-	No
	S1556	1.0	0.9	-	-	No
	S1151	0.8	0.6	-	-	No
	T1507			0.1	0.1	No
HTT	S1876	2.8	0.9	2.9	1.7	No
	T407	-	-	0.9	1.1	No
	S413	-	-	0.7	0.8	No
	S417	-	-	0.7	0.8	No
Hook3	S6	1.1	0.6	-	-	No
MIB1	S416	-	-	1.0	1.1	No
	S411	-	-	0.9	1.0	No
